# Supplementary material for: Improved annotation of the insect vector of citrus greening disease: biocuration by a diverse genomics community
Source: Database (Oxford). 2017 Jun 30;2017:bax032. doi: 10.1093/database/bax032 (PMC5502364; doi:10.1093/database/bax032)
Supplement: Supplementary Data [file bax032_supp.zip]

Archive with 13 entries (13 files):
- Apollo Workshop - Exercises.pdf
- Supp Table 1.pdf
- Supp Table 2.pdf
- Supp Table 3.pdf
- Supp Table 4.pdf
- Supp Table 5.pdf
- Supp Table 6.pdf
- maker_bopts.ctl
- maker_exe.ctl
- maker_opts.ctl
- Supplementary_Notes - v1.2.docx
- Annotation Guidelines for D citri.pdf
- Annotation Tutorial.pdf
