# Supplementary material for: Improved annotation of the insect vector of citrus greening disease: biocuration by a diverse genomics community
Source: Database (Oxford). 2017 Jun 30;2017:bax032. doi: 10.1093/database/bax032 (PMC5502364; doi:10.1093/database/bax032)
Supplement: Supplementary Data [file bax032_supp.zip › maker_exe.ctl]

#-----Location of Executables Used by MAKER/EVALUATOR
makeblastdb=/seqprg/ncbi-blast-2.2.27+/bin/makeblastdb #location of NCBI+ makeblastdb executable
blastn=/seqprg/ncbi-blast-2.2.27+/bin/blastn #location of NCBI+ blastn executable
blastx=/seqprg/ncbi-blast-2.2.27+/bin/blastx #location of NCBI+ blastx executable
tblastx=/seqprg/ncbi-blast-2.2.27+/bin/tblastx #location of NCBI+ tblastx executable
formatdb= #location of NCBI formatdb executable
blastall= #location of NCBI blastall executable
xdformat= #location of WUBLAST xdformat executable
blasta= #location of WUBLAST blasta executable
RepeatMasker=/seqprg/RepeatMasker/RepeatMasker #location of RepeatMasker executable
exonerate=/seqprg/exonerate-2.2.0-x86_64/bin/exonerate #location of exonerate executable

#-----Ab-initio Gene Prediction Algorithms
snap=/seqprg/snap/snap #location of snap executable
gmhmme3= #location of eukaryotic genemark executable
gmhmmp= #location of prokaryotic genemark executable
augustus=/seqprg/augustus.2.5.5/bin/augustus #location of augustus executable
fgenesh= #location of fgenesh executable

#-----Other Algorithms
probuild= #location of probuild executable (required for genemark)
